# Supplementary material for: Anatomical and Technical Factors Influence the Rate of In-Stent Restenosis following Carotid Artery Stenting for the Treatment of Post-Carotid Endarterectomy Stenosis
Source: PLoS One. 2016 Sep 9;11(9):e0161716. doi: 10.1371/journal.pone.0161716 (PMC5017627; doi:10.1371/journal.pone.0161716)
Supplement: S1 File — Statistical data. (XLS) [file pone.0161716.s001.xls]

## Sheet: Feuil1
NUM	age	age>80	age>70	gender	CEA/ eversion	ASA	tabacco use	P/Y	P/Y >40	Coronary heart disease	diabetes	renal failure	dialysis	statin	hypertension	Hypercholesterolemia	heart failure	COPD	PAD	right CEA	LEFT CEA	ipsilateral TIA	contralateral TIA	ipsilateral stroke	contralateral stroke	contralateral thrombosis	symptomatic stenosis	asymptomatic stenosis	transient amaurosis	TIA	minor stroke	major stroke	side	early restenosis	contralateral stenosis	% stenosis	initial surgery in another center	Local anesthesia	plavix	aspirin	TRT.chir	echec.ATP	GpIIbIIIa	filtre	type.filtre	prior angioplasty	nb.stents	stent.Carotid wall setnt	stent.cordis
1	63	0	0	1	1	3	1	80	1	0	0	0	0	1	1	1	0	1	0	0	1	0	0	0	0	0	0	1	0	0	0	0	2	1	1	50	0	3	1	1	0	0	0	1	EPI 5,5	1	1	1	0
2	76	0	1	1	1	3	1	60	1	1	0	0	0	0	1	1	0	1	0	1	0	0	0	0	0	0	0	1	0	0	0	0	1	1	0	0	0	3	1	1	0	0	0	1	EPI 5,5	0	1	1	0
3	64	0	0	2	2	2	1	30	0	0	0	0	0	1	1	1	0	0	0	0	1	0	0	0	0	0	0	1	0	0	0	0	2	1	1	60	0	3	1	1		0	0	1	EPI 5,5	0	1	1	0
4	53	0	0	1	1	3	0	0	0	1	1	1	1	1	1	1	0	0	1	0	1	0	0	0	0	0	1	0	0	0	1	0	2	0	1	30	1	3	1	1		0	0	1	EPI 5,5	0	1	1	0
5	64	0	0	2	1	3	2	50	1	1	0	0	0	1	0	0	0	0	0	0	1	0	0	1	0	0	0	1	0	0	0	0	2	0	1	60	1	3	1	1	0	0	0	1	EPI 5,5	0	1	1	0
6	72	0	1	1	1	3	1	30	0	1	1	0	0	1	1	1	1	0	0	0	1	0	0	0	0	0	0	1	0	0	0	0	2	0	0	0	1	3	1	1		0	0	1	EPI 5,5	0	1	1	0
7	65	0	0	1	1	2	0	0	0	0	0	0	0	1	0	0	0	0	0	1	1	0	0	0	0	0	0	1	0	0	0	0	1	0	0	0	0	3	1	1		0	0	1	EPI 5,5	1	1	1	0
8	64	0	0	1	2	3	1	20	0	0	1	0	0	1	1	1	0	0	0	1	0	0	0	0	0	0	1	0	0	0	1	0	1	1	1	50	0	3	1	1		0	0	1	EPI 5,5	0	1	1	0
9	62	0	0	1	1	2	1	60	1	0	0	0	0	0	0	0	0	0	1	1	1	0	0	0	0	0	0	1	0	0	0	0	1	1			0	3	1	1	0	0	1	0	N	0	1	1	0
10	48	0	0	2	1	2	2	10	0	0	0	1	0	1	1	1	0	0	0	1	0	0	0	1	0	0	0	1	0	0	0	0	1	0	0	0	0	3	1	1		0	0	1	EPI 5,5	0	1	1	0
11	36	0	0	2	1	2	1	30	0	0	1	0	0	0	0	0	0	0	0	0	1	0	0	0	0	1	0	1	0	0	0	0	2	1	1	100	1	3	1	1	0	0	0	0	N	0	1	1	0
12	58	0	0	2	1	2	1	30	0	0	0	0	0	1	1	1	0	0	0	0	1	0	0	0	0	0	0	1	0	0	0	0	2	1	1	90	0	3	1	1		0	0	1	EPI 5,5	0	1	1	0
13	69	0	0	1	1	4	1	8	0	1	0	0	0	0	0	0	0	0	0	0	1	0	0	0	0	0	0	1	0	0	0	0	2	1	0	0	0	3	1	1	0	0	0	0	N	0	1	1	0
14	74	0	1	1	2	3	1	60	1	1	0	0	0	0	1	0	0	1	1	1	1	0	0	0	0	0	0	1	0	0	0	0	2	1	1	50	0	3	1	1	0	0	0	1	EPI 5,5	0	1	1	0
15	75	0	1	1	1	3	1	15	0	1	0	0	0	1	1	1	0	0	0	1	1	0	0	0	0	0	0	1	0	0	0	0	2	1	0	0	0	3	1	1	0	0	0	1	EPI 5,5	0	1	0	1
16	56	0	0	2	1	1	2	70	1	0	0	0	0	1	1	1	0	0	0	1	0	0	0	0	0	0	0	1	0	0	0	0	1	0	1	30	0	3	1	1	0	0	1	0	N	0	1	1	0
17	48	0	0	2	1	2	2	30	0	0	0	0	0	0	1	0	0	0	0	0	1	1	0	0	0	0	0	1	0	0	0	0	2	1	1	20	0	3	1	1		0	0	1	EPI 5,5	0	1	1	0
18	69	0	0	1	1	3	0	0	0	0	1	0	0	1	1	1	0	1	1	1	1	0	0	0	0	0	0	1	0	0	0	0	2	1	1	20	1	3	1	1		0	0	1	EPI 5,5	0	1	1	0
19	61	0	0	1	1	3	1	30	0	1	0	0	0	1	1	1	0	0	1	1	0	0	0	0	0	0	0	1	0	0	0	0	1	1	0	0	0	3	1	1	0	0	0	1	EPI 5,5	0	1	1	0
20	66	0	0	2	1	3	1	40	1	1	1	0	0	1	1	1	0	1	1	1	0	0	0	0	0	0	0	1	0	0	0	0	1	1	1	30	0	3	1	1		0	0	1	EPI 5,5	0	1	1	0
21	76	0	1	1	1	3	1	80	1	1	0	0	0	1	1	1	0	0	0	0	1	0	0	1	0	0	0	1	0	0	0	0	2	0	1	80	0	3	1	1	0	0	1	0	N	0	1	1	0
22	52	0	0	2	2	2	1	10	0	0	0	0	0	1	0	1	0	0	0	0	1	0	0	0	0	0	0	1	0	0	0	0	2	1	0	0	0	3	1	1		0	0	1	EPI 5,5	0	1	1	0
23	76	0	1	1	2	4	1	20	0	0	0	1	0	1	0	1	0	0	0	0	1	0	0	1	0	0	0	1	0	0	0	0	2	0	1	40	0	3	1	1	0	0	0	1	EPI 5,5	1	1	1	0
24	53	0	0	1	1	3	2	30	0	1	0	0	0	1	1	1	0	0	1	0	1	1	0	0	0	0	0	1	0	0	0	0	2	0	1	30	0	3	1	1	0	0	0	1	EPI 5,5	0	1	1	0
25	69	0	0	2	1	3	1	15	0	1	1	0	0	0	1	1	0	0	1	1	1	0	0	0	0	0	0	1	0	0	0	0	1	1	1	70	0	3	1	1	0	0	0	0	N	0	1	1	0
26	68	0	0	1	1	3	1	5	0	0	0	1	0	1	1	1	0	0	0	1	0	1	0	0	0	0	0	1	0	0	0	0	1	1	0	0	0	3	1	1		0	0	1	EPI 5,5	0	1	1	0
27	70	0	1	1	2	3	0	0	0	1	0	0	0	1	0	0	0	1	0	1	1	0	0	0	0	0	0	1	0	0	0	0	2	1	0	0	0	3	1	1		0	0	1	EPI 5,5	0	1	1	0
28	84	1	1	1	1	2	0	0	0	1	0	1	0	1	1	1	0	0	0	1	1	0	0	0	0	0	0	1	0	0	0	0	1	0	0	0	0	3	1	1	0	0	0	1	EPI 5,5	0	1	1	0
29	60	0	0	1	1	3	1	30	0	1	1	0	0	1	1	1	0	1	0	1	1	0	0	0	1	0	0	1	0	0	0	0	2	1			0	3	1	1	0	0	0	1	EPI 5,5	0	1	1	0
30	73	0	1	1	1	3	1	45	1	1	0	0	0	1	1	0	0	0	1	1	1	0	0	0	0	0	0	1	0	0	0	0	2	1	1	60	0	3	1	1		0	0	1	EPI 5,5	0	1	1	0
31	59	0	0	1	1	3	1	40	1	1	1	0	0	1	1	1	0	0	1	1	0	0	0	0	0	0	0	1	0	0	0	0	2	1	0	0	0	3	1	1	0	0	0	1	EPI5,5	0	1	1	0
32	83	1	1	2	1	2	1	3	0	0	0	0	0	1	1	1	0	0	0	0	1	0	0	0	0	0	0	1	0	0	0	0	2	1	0	0	1	3	1	1		0	0	1	EPI 5,5	1	1	0	0
33	79	0	1	1	1	3	1	30	0	1	0	0	0	1	1	1	0	0	0	0	1	0	0	0	0	0	0	1	0	0	0	0	2	1	1	30	0	3	1	1		0	0	1	EPI 5,5	0	1	1	0
34	72	0	1	2	1	2	0	0	0	0	0	0	0	1	1	1	0	0	0	0	1	1	0	0	0	0	0	1	0	0	0	0	2	1	1	50	0	3	1	1	0	0	0	1	EPI 5,5	0	1	1	0
35	70	0	1	2	1	2	0	0	0	0	0	0	0	1	1	1	0	0	0	0	1	0	0	1	0	0	0	1	0	0	0	0	2	1	1	60	0	3	1	1		0	0	1	EPI 5,5	0	2	1	0
36	60	0	0	1	1	3	1	20	0	1	0	0	0	1	1	1	0	0	0	0	1	0	0	0	0	1	0	1	0	0	0	0	2	1	1	100	0	3	1	1	0	0	0	1	EPI 5,5	0	1	1	0
37	65	0	0	1	2	2	1	20	0	0	0	0	0	1	0	0	0	0	0	0	1	1	0	0	0	0	0	1	0	0	0	0	2	1	0	0	1	3	1	1		0	0	1	EPI 5,5	0	1	1	0
38	77	0	1	2	1	3	0	0	0	0	1	0	0	0	1	0	0	0	0	1	0	0	0	0	0	0	0	1	0	0	0	0	1	1	1	40	0	3	1	1	0	0	0	1	EPI 5,5	0	1	1	0
39	68	0	0	1	1	2	2	45	1	0	0	0	0	1	1	1	0	0	1	0	1	0	0	0	0	0	0	1	0	0	0	0	2	0	0	0	1	3	1	1		0	0	1	EPI5.5	0	1	1	0
40	55	0	0	2	1	3	1	70	1	1	1	0	0	1	1	1	0	1	1	1	0	0	0	0	0	0	0	1	0	0	0	0	1	1	0	0	1	3	1	1	0	0	0	1	EPI 5,5	0	1	1	0
41	59	0	0	1	1	2	1	40	1	0	1	0	0	1	1	1	0	0	0	0	1	0	0	0	0	0	0	1	0	0	0	0	2	0	1	20	0	3	1	1	0	0	0	1	EPI 5,5	0	1	1	0
42	72	0	1	2	2	3	0	0	0	0	0	0	0	1	1	0	0	0	1	1	0	0	0	0	0	0	0	1	0	0	0	0	1	1	0	0	1	3	1	1	0	0	0	1	EPI 5,5	0	1	1	0
43	73	0	1	2	2	3	0	0	0	0	1	0	0	1	1	1	0	0	0	1	0	0	0	0	0	0	0	1	0	0	0	0	1	1	0	0	0	3	1	1	0	0	0	1	EPI 5,5	0	1	1	0
44	45	0	0	1	2	3	1	20	0	0	1	0	0	0	1	0	0	0	0	0	1	0	0	0	0	0	0	1	0	0	0	0	2	1	0	0	0	3	1	1	0	0	0	0	N	0	1	1	0
45	72	0	1	1	1	3	1	60	1	1	1	0	0	1	1	1	0	0	1	1	1	0	0	0	0	0	0	1	0	0	0	0	2	0	0	0	1	3	1	1	0	0	0	1	EPI 5,5	0	1	0	1
46	69	0	0	2	1	3	1	30	0	1	1	1	0	0	1	1	0	0	1	0	1	0	0	0	0	0	0	1	0	0	0	0	2	0	0	0	0	3	1	1		0	0	1	EPI 5,5	1	1	1	0
47	83	1	1	2	1	3	1	40	1	1	0	0	0	1	1	1	1	0	0	1	1	0	0	0	0	0	1	0	0	0	1	0	2	0			1	3	1	1	0	0	0	1	EPI 5,5	1	1	1	0
48	71	0	1	1	1	3	2	40	1	0	1	0	0	1	1	1	0	0	1	1	0	0	0	0	0	0	0	1	0	0	0	0	1	0	0	0	1	3	1	1	0	0	0	1	EPI 5,5	0	2	1	0
49	76	0	1	2	1	3	0	0	0	0	0	0	0	1	1	1	0	0	1	1	1	0	0	0	0	0	0	1	0	0	0	0	1	1	0	0	0	3	1	0(AC)	0	0	0	1	EPI 5,5	0	1	1	0
50	73	0	1	2	1	3	1	37	0	1	0	0	0	1	1	1	0	0	0	1	0	0	0	0	0	0	0	1	0	0	0	0	1	0	0	0	0	3	1	1	0	0	0	1	EPI 5,5	0	1	0	0
51	75	0	1	1	2	2	1	20	0	1	1	0	0	1	1	1	0	0	0	1	1	0	0	0	0	0	0	1	0	0	0	0	1	0	0	0	0	3	1	1		0	0	1	EPI 5,5	0	1	1	0
52	73	0	1	1	1	3	0	0	0	0	1	0	0	1	1	1	0	0	0	1	0	0	0	0	0	0	0	1	0	0	0	0	1	1	0	0	0	3	1	1		0	0	1	EPI 5,5	0	1	1	0
53	55	0	0	2	1	2	2	20	0	0	0	0	0	1	1	1	0	0	0	1	1	0	1	0	0	0	0	1	0	0	0	0	2	1	0	0	0	3	1	1	0	0	0	1	EPI 5,5	0	1	1	0
54	83	1	1	1	1	3	1	40	1	0	0	0	0	0	1	0	1	0	1	1	1	0	0	0	1	1	0	1	0	0	0	0	2	0	1	100	1	3	1	1	0	0	0	1	EPI 5,5	1	1	1	0
55	61	0	0	1	1	3	1	20	0	0	0	0	0	0	1	1	0	0	0	1	1	0	0	1	0	1	0	1	0	0	0	0	2	0	1	100	0	3	1	1	0	0	0	1	EPI 5,5	1	1	1	0
56	83	1	1	1	1	2	1	20	0	1	0	0	0	1	0	1	0	0	0	1	0	0	0	0	0	0	0	1	0	0	0	0	1	0	0	0	1	3	1	1	0	0	0	0	N	0	1	1	0
57	59	0	0	1	1	3	1	40	1	1	1	0	0	1	1	1	0	0	1	1	1	0	0	0	0	0	0	1	0	0	0	0	1	0	1	60	1	3	1	1	0	0	0	1	EPI 5,5	0	1	1	0
58	49	0	0	1	1	2	2	70	1	0	0	0	0	0	0	0	0	0	0	1	1	0	0	0	0	0	0	1	0	0	0	0	2	0	0	0	0	3	1	1	0	0	0	0	N	1	1	1	0
59	63	0	0	1	1	2	1	50	1	1	0	0	0	0	1	0	0	0	0	1	0	0	0	0	1	1	0	1	0	0	0	0	1	1	1	100	1	3	1	1	0	0	0	0	N	0	1	1	0
60	68	0	0	1	1	2	0	0	0	0	0	0	0	1	1	1	0	0	0	1	1	1	0	0	0	0	0	1	0	0	0	0	1	0	0	0	0	3	1	0	0	0	0	1	EPI 5,5	0	1	1	0
61	71	0	1	1	1	2	0	0	0	1	0	0	0	1	1	1	0	0	0	1	1	0	0	0	0	0	0	1	0	0	0	0	1	1	1	30	1	1	1	1	0	0	0	1	EPI 5,5	0	1	1	0
62	76	0	1	1	2	3	0	0	0	1	0	0	0	1	1	1	0	0	1	0	1	0	0	1	0	0	0	1	0	0	0	0	2	0	0	0	1	3	1	1	0	0	0	1	EPI 5,5	0	1	1	0
63	65	0	0	2	1	2	0	0	0	0	0	0	0	1	0	1	0	0	0	1	1	0	0	0	0	0	0	1	0	0	0	0	1	1	0	0	1	3	1	1	0	0	0	1	EPI 5,5	0	1	1	0
64	65	0	0	2	1	2	0	0	0	0	0	0	0	1	0	1	0	0	0	1	1	0	0	0	0	0	0	1	0	0	0	0	2	1	1	80	1	3	1	1	0	0	0	1	EPI 5,5	0	1	1	0
65	65	0	0	2	1	2	0	0	0	0	0	0	0	1	1	1	0	0	1	0	1	0	0	0	0	0	0	1	0	0	0	0	2	1	1	50	0	3	1	1	0	0	1	0	N	0	1	1	0
66	72	0	1	1	1	2	2	60	1	0	0	0	0	1	1	1	0	1	1	1	1	0	0	0	0	0	0	1	0	0	0	0	2	1	0	0	1	3	1	1	0	0	0	1	Emboshill	0	1	1	0
67	71	0	1	1	2	3	1	50	1	0	0	0	0	1	1	1	0	0	1	1	1	0	0	0	0	0	0	1	0	0	0	0	1	1	1	40	0	3	1	1	0	0	0	1	EPI 5,5	0	1	1	0
68	85	1	1	1	2	3	1	20	0	1	0	1	0	1	1	1	1	0	1	1	0	0	0	0	0	0	0	1	0	0	0	0	1	1	1	50	1	3	1	1	0	0	0	1	EPI 5,5	0	1	1	0
69	64	0	0	1	1	3	2	50	1	1	0	0	0	1	1	1	0	0	1	0	1	0	0	0	0	0	0	1	0	0	0	0	2	0	1	80	0	3	1	1		0	0	1	EPI 5,5	0	1	1	0
70	84	1	1	1	1	2	2	60	1	0	1	0	0	0	1	1	0	0	1	1	0	1	0	0	0	0	0	1	0	0	0	0	1	0	0	0	1	3	1	1	0	0	0	0	N	0	1	1	0
71	75	0	1	1	1	1	1	20	0	0	1	0	0	1	1	1	0	0	0	0	1	0	0	0	0	0	0	1	0	0	0	0	2	0	0	0	0	3	1	1	0	0	0	0	N	0	2	0	1
72	78	0	1	2	1	2	0	0	0	0	0	0	0	1	1	1	0	0	0	1	0	0	0	0	0	0	0	1	0	0	0	0	1	1	0	0	1	3	1	1	0	0	0	1	EPI 5,5	0	1	1	0
73	75	0	1	1	2	3	1	20	0	1	0	1	0	1	1	1	0	0	0	1	1	1	0	0	0	0	1	0	0	1	0	0	2	0	0	0	1	3	1	1	0	0	0	1	EPI 5,5	0	1	1	0
74	76	0	1	1	2	3	1	15	0	0	1	0	0	1	1	1	0	1	0	1	0	0	0	0	0	0	1	0	0	1	0	0	1	0	0	0	1	3	1	1		0	0	1	EPI 5,5	0	1	1	0
75	80	1	1	1	1	3	1	30	0	1	1	0	0	1	1	1	0	1	1	0	1	0	0	0	0	0	0	1	0	0	0	0	2	0	1	50	1	3	1	1	0	0	0	1	EPI 5,5	0	2	1	0
76	87	1	1	1	1	4	0	0	0	1	1	1	0	1	1	1	1	1	1	1	1	0	0	0	0	0	0	1	0	0	0	0	1	0	0	0	1	3	1	1		0	0	1	EPI 5,5	0	1	1	0
77	69	0	0	1	1	2	1	100	1	0	0	0	0	0	0	0	0	1	0	0	1	0	0	0	0	0	0	1	0	0	0	0	2	0	0	0	0	3	1	1	0	0	0	1	EPI 5,5	0	1	1	0
78	59	0	0	1	1	3	1	25	0	1	0	0	0	0	1	0	0	0	0	1	1	0	0	0	1	0	0	1	0	0	0	0	2	0	0	0	0	3	1	1	0	0	0	0	N	1	1	1	0
79	76	0	1	1	1	2	1	20	0	1	0	0	0	1	1	1	0	0	0	1	0	0	0	0	0	0	0	1	0	0	0	0	1	1			0	3	1	1	0	0	0	1	EPI 5,5	0	1	1	0
80	76	0	1	2	1	2	0	0	0	0	0	0	0	1	1	1	0	0	0	1	0	0	0	0	0	0	0	1	0	0	0	0	1	1			1	3	1	1	0	0	0	1	EPI 5,5	0	1	1	0
81	79	0	1	1	1	3	1	60	1	0	0	0	0	0	1	1	0	0	0	1	0	0	0	0	0	1	0	1	0	0	0	0	1	0	1	100	1	3	1	1	0	0	1	0	N	0	1	1	0
82	59	0	0	2	1	2	0	0	0	0	0	0	0	1	1	1	0	0	0	0	1	0	0	0	0	0	0	1	0	0	0	0	2	1	0	0	0	3	1	1	0	0	0	1	EPI 5,5	0	1	1	0
83	64	0	0	2	1	2	2	40	1	0	0	0	0	1	1	0	0	1	0	1	1	0	0	0	0	0	0	1	0	0	0	0	2	0	1	40	0	3	1	1	0	0	0	1	EPI 5,5	0	1	1	0
84	78	0	1	1	2	3	1	10	0	0	0	0	0	0	1	0	0	0	0	0	1	0	0	0	0	0	1	0	1	0	0	0	2	0	0	0	0	3	1	1	0	0	0	1	EPI 5,5	0	1	1	0
85	72	0	1	1	2	3	0	0	0	1	0	0	0		1	1	0	0	1	1	1	0	0	0	0	0	0	1	0	0	0	0	1	0	0	0	0	3	1	1	0	0	0	1	EPI 5,5	0	1	1	0
86	84	1	1	1	1	3	1	50	1	1	0	0	0	1	1	1	0	0	0	1	0	0	0	0	0	0	0	1	0	0	0	0	1	0			1	3	1	1	0	0	0	0	N	0	1	1	0
87	66	0	0	1	1	2	1	40	1	0	0	0	0	1	0	1	0	0	0	0	1	0	0	0	0	0	0	1	0	0	0	0	2	0	0	0	0	3	1	1	0	0	0	1	EPI 5,5	0	1	1	0
88	69	0	0	1	2	4	2	120	1	1	1	0	0	1	1	1	0	0	1	1	1	0	0	0	0	1	0	1	0	0	0	0	2	1	1	100	1	3	1	1	0	0	0	1	EPI 5,5	0	1	1	0
89	62	0	0	2	1	2	2	40	1	0	0	0	0	1	1	1	0	0	0	1	1	0	0	0	0	0	0	1	0	0	0	0	1	0			1	3	1	1	0	0	0	1	EPI 5,5	0	1	1	0
90	78	0	1	1	1	3	0	0	0	0	1	1	0	1	1	0	0	0	0	0	1	0	0	0	0	0	0	1	0	0	0	0	2	1	0	0	0	3	1	1		0	0	1	EPI 5,5	0	1	1	0
91	68	0	0	1	1	3	1	20	0	0	0	0	0	1	1	0	0	0	0	1	1	0	0	0	0	0	0	1	0	0	0	0	1	1	1	30	0	3	1	1	0	0	0	1	EPI5.5	0	1	1	0
92	54	0	0	1	1	2	1	22	0	0	0	0	0	1	1	1	0	0	0	1	0	1	0	0	0	0	0	1	0	0	0	0	1	0	0	0	0	3	1	1	0	0	0	1	EPI 5,5	0	1	1	0
93	56	0	0	1	1	3	1	25	0	1	0	0	0	0	1	0	0	0	0	1	1	0	0	1	0	0	0	1	0	0	0	0	1	0	1	30	0	3	1	1	0	0	0	0	N	0	1	1	0
94	56	0	0	1	1	3	2	40	1	1	1	1	0	1	1	1	0	0	1	0	1	0	0	0	0	0	0	1	0	0	0	0	2	0	0	0	0	3	1	1		0	0	1	EPI 5,5	0	1	1	0
95	70	0	1	1	1	3	1	80	1	1	1	1	0	1	1	1	0	1	1	0	1	1	0	0	0	1	1	0	0	1	0	0	2	0	1	100	1	3	1	1	0	0	0	1	EPI 5,5	0	1	1	0
96	73	0	1	1	2	3	2	10	0	1	0	0	0	1	1	1	0	0	0	1	0	0	0	0	0	0	0	1	0	0	0	0	1	0	1	40	1	2	1	1	0	0	0	1	EPI 5,5	0	1	1	0
97	67	0	0	1	1	3	0	0	0	1	0	0	0	0	1	1	0	0	0	1	0	1	0	0	0	0	1	0	1	0	0	0	1	0	0	0	0	3	1	1	0	0	0	1	EPI 5,5	0	1	1	0
98	55	0	0	1	1	2	1	50	1	1	0	0	0	0	1	1	0	0	0	0	1	0	0	0	0	0	0	1	0	0	0	0	2	0			1	3	1	1	0	0	0	0	N	0	1	1	0
99	71	0	1	1	2	3	1	40	1	0	1	0	0	1	1	1	0	0	0	0	1	0	0	0	0	0	0	1	0	0	0	0	2	1	1	45	0	3	1	1	0	0	0	1	EPI 5,5	0	1	1	0
100	59	0	0	1	2	3	2	50	1	0	0	0	0	1	0	1	0	0	0	1	0	0	0	0	0	0	0	1	0	0	0	0	2	1	1	20	0	1	1	1	0	0	0	1	EPI 5,5	0	1	1	0
101	79	0	1	1	1	3	2	70	1	0	0	1	0	1	1	1	0	1	1	1	1	0	0	0	0	0	0	1	0	0	0	0	1	0	0	0	1	3	1	1		0	0	1	EPI5.5	0	1	1	0
102	75	0	1	1	2	3	1	40	1	0	0	0	0	0	1	0	0	0	0	0	1	0	0	0	0	1	0	1	0	0	0	0	2	0	1	100	0	3	1	1	0	0	0	1	EPI 5,5	0	1	1	0
103	86	1	1	1	1	3	1	40	1	1	0	0	0	0	1	1	0	0	0	1	0	1	0	0	0	0	0	1	0	0	0	0	1	0	1	70	0	3	1	1	0	0	0	1	EPI 5,5	0	1	1	0
104	60	0	0	1	1	3	1	30	0	1	1	0	0	1	1	1	0	1	0	1	0	0	0	0	1	0	0	1	0	0	0	0	1	1	0	0	0	3	1	1	0	0	1	0	N	0	2	1	0
105	64	0	0	1	2	3	1	40	1	0	1	1	0	1	1	1	0	0	0	1	1	0	0	1	0	0	1	0	0	0	1	0	1	0	0	0	1	3	1	1	0	0	0	1	EPI 5,5	0	1	1	0
106	55	0	0	1	2	3	2	50	1	1	1	0	0	1	1	1	0	0	0	1	1	0	0	0	0	0	0	1	0	0	0	0	2	0	0	0	1	3	1	1	0	0	0	1	EPI 5;5	0	1	1	0
107	81	1	1	2	2	3	0	0	0	1	0	0	0	1	1	1	0	0	0	0	1	0	0	0	0	0	0	1	0	0	0	0	2	0	0	0	0	3	1	1	0	0	0	1	EPI 5,5	0	1	1	0
108	87	1	1	1	1	3	1	20	0	1	0	1	0	0	0	0	0	0	0	1	1	0	0	0	0	0	0	1	0	0	0	0	1	0			1	3	1	1	0	0	0	1	EPI 5,5	0	1	1	0
109	65	0	0	1	1	3	0	0	0	1	1	0	0	1	1	1	1	0	0	1	0	0	0	0	0	0	0	1	0	0	0	0	1	0	1	80	1	3	1	1		0	0	1	EPI5.5	0	1	0	0
110	61	0	0	1	1	3	2	40	1	1	0	1	0	1	1	1	0	0	0	1	1	0	0	0	0	0	0	1	0	0	0	0	1	0			0	3	1	1	0	0	0	1	EPI 5,5	0	1	1	0
111	74	0	1	1	1	3	1	5	0	0	0	0	0	0	1	1	0	0	0	1	0	0	0	0	0	0	0	1	0	0	0	0	2	1	1	60	1	3	1	1	0	0	0	1	EPI 5,5	0	1	1	0
112	71	0	1	1	1	3	0	0	0	1	0	0	0	1	1	1	0	0	0	0	1	0	0	0	0	0	0	1	0	0	0	0	2	1	0	0	1	3	1	1		0	0	1	EPI 5,5	0	1	1	0
113	79	0	1	1	1	3	0	0	0	1	1	1	0	0	1	1	0	0	0	0	1	0	0	0	0	0	0	1	0	0	0	0	2	1	1	70	1	3	1	1	0	0	1	0	N	0	1	1	0
114	57	0	0	1	1	3	2	110	1	1	1	1	0	1	1	1	1	1	1	1	1	0	0	0	0	0	0	1	0	0	0	0	1	1	0	0	0	3	1	1		0	0	1	EPI5.5	0	1	0	0
115	89	1	1	1	2	4	1	20	0	0	0	1	0	0	1	0	1	0	0	0	1	0	0	0	0	0	0	1	0	0	0	0	2	1	0	0	0	3	1	1	0	0	0	1	EPI 5,5	0	1	1	0
116	70	0	1	1	1	2	1	20	0	1	0	0	0	1	1	1	0	1	1	1	0	0	0	0	0	0	0	1	0	0	0	0	1	0	0	0	0	1	1	1	0	0	0	1	EPI 5,5	0	1	1	0
117	56	0	0	1	2	3	2	120	1	1	0	0	0	1	1	1	0	0	0	1	0	0	0	0	0	0	0	1	0	0	0	0	1	0	0	0	1	3	1	1	0	0	0	1	EPI 5,5	0	1	1	0
118	73	0	1	1	1	2	1	5	0	1	0	0	0	1	1	1	0	0	0	0	1	0	0	0	0	1	0	1	0	0	0	0	2	1	1	100	0	3	1	1	0	0	0	1	EPI 5,5	0	1	1	0
119	69	0	0	2	1	3	1	15	0	0	0	0	0	1	1	1	0	1	1	0	1	0	0	0	0	0	0	1	0	0	0	0	2	1	0	0	1	3	1	1		0	0	1	EPI 5,5	0	1	1	0
120	71	0	1	2	2	3	2	50	1	0	0	0	0	1	1	1	0	0	1	0	1	0	0	0	0	0	0	1	0	0	0	0	2	0	0	0	0	3	1	1	0	0	0	1	EPI 5,5	0	1	1	0
121	73	0	1	1	1	3	1	80	1	1	0	1	1	0	1	1	0	0	1	1	1	0	0	0	0	0	1	0	0	0	1	0	2	0	0	0	0	3	1	1	0	0	0	1	EPI 5,5	1	1	1	0
122	68	0	0	1	1	2	1	80	1	0	0	0	0	1	1	1	0	0	0	1	0	0	0	0	0	0	0	1	0	0	0	0	1	1	0	0	1	3	1	1	0	0	0	1	EPI 5,5	0	1	0	1
123	69	0	0	1	1	3	1	20	0	1	0	0	0	0	1	1	0	0	0	1	0	0	0	0	0	0	0	1	0	0	0	0	1	0	0	0	0	3	1	1	0	0	0	1	EPI 5,5	0	3	1	0
124	81	1	1	1	2	3	1	20	0	0	0	0	0	1	1	1	0	0	0	1	0	1	0	0	0	0	0	1	0	0	0	0	1	1	0	0	1	3	1	1	0	0	0	1	EPI 5,5	0	1	1	0
125	87	1	1	1	1	1	1	35	0	1	0	1	0	1	1	1	1	0	0	1	1	0	0	0	0	0	1	0	0	1	0	0	2	0	0	0	1	3	1	1	0	0	0	1	EPI 5,5	0	1	1	0
126	82	1	1	1	1	3	1	50	1	1	0	0	0	0	1	0	1	0	1	0	1	1	0	0	0	1	1	0	0	1	0	0	2	0	1	100	1	3	1	1	0	0	0	1	EPI 5,5	0	1	1	0
127	79	0	1	1	1	3	0	0	0	0	0	0	0	1	1	1	0	0	0	1	1	0	0	0	0	0	0	1	0	0	0	0	2	0	0	0	0	3	1	1	0	0	0	1	EPI 5,5	0	2	1	1
128	70	0	1	2	1	3	1	1	0	1	0	0	0	1	1	1	0	0	0	0	1	0	0	0	0	0	0	1	0	0	0	0	2	0	0	0	1	3	1	1		0	0	1	EPI 5,5	0	1	1	0
129	68	0	0	1	1	2	1	70	1	1	1	0	0	0	1	0	0	0	1	0	1	0	0	1	0	0	0	1	0	0	0	0	2	0	0	0	1	3	1	1	0	0	0	1	EPI 5,5	0	2	1	0
130	75	0	1	1	1	2	2	35	0	1	0	0	0	1	0	0	0	0	0	1	0	0	0	1	0	0	0	1	0	0	0	0	1	0	0	0	0	3	1	1	0	0	0	1	EPI 5,5	0	1	1	0
131	66	0	0	2	1	3	1	20	0	0	0	0	0	1	0	1	0	0	0	0	1	1	0	0	0	0	1	0	0	1	0	0	2	0	1	100	0	3	1	1		0	0	1	EPI 5,5	0	2	1	0
132	85	1	1	2	2	4	1	20	0	1	0	0	0	0	1	0	0	0	0	1	1	0	0	0	0	0	1	0	0	0	1	0	2	0	1	80	0	3	1	1	0	0	0	1	EPI 5,5	0	1	1	0
133	57	0	0	1	2	3	1	46	1	0	0	0	0	1	0	1	0	0	0	0	1	0	0	0	0	0	0	1	0	0	0	0	2	1	0	0	0	3	1	1	0	0	0	1	EPI 5,5	0	1	1	0
134	70	0	1	1	1	2	2	75	1	1	0	0	0	1	1	1	0	1	1	1	0	0	0	0	0	0	0	1	0	0	0	0	1	0	1	60	0	3	1	1		0	0	1	EPI5.5	0	1	1	0
135	76	0	1	1	1	3	1	15	0	0	0	0	0	0	0	0	0	0	0	1	0	0	0	0	0	0	1	0	0	1	0	0	2	1	0	0	0	3	1	1	0	0	0	1	EPI 5,5	0	1	1	0
136	82	1	1	1	1	3	2	80	1	0	0	1	0	1	1	1	0	1	0	1	0	1	0	0	0	0	0	1	0	0	0	0	1	1	1	50	0	3	1	1		0	0	1	EPI5.5	0	1	1	0
137	87	1	1	1	1	3	1	20	0	1	0	1	0	0	0	0	0	0	0	1	1	0	0	0	0	0	0	1	0	0	0	0	2	0			1	3	1	1	0	0	0	1	EPI 5,5	0	1	1	0
138	75	0	1	1	2	3	1	40	1	1	0	0	0	1	0	1	0	0	1	0	1	0	0	0	0	1	0	1	0	0	0	0	2	1	1	100	0	3	1	1		0	0	1	EPI 5,5	0	1	1	0
139	69	0	0	1	2	3	1	30	0	0	1	0	0	1	0	1	0	0	0	1	0	0	0	0	0	0	0	1	0	0	0	0	1	0	0	0	0	3	1	1	0	0	0	1	EPI 5,5	1	1	1	0
140	73	0	1	1	1	3	1	45	1	1	1	0	0	0	1	0	0	0	0	1	0	0	0	0	0	1	0	1	0	0	0	0	1	0	1	100	0	3	1	1	0	0	0	0	N	0	2	1	0
141	68	0	0	1	1	3	2	30	0	1	0	0	0	1	1	1	0	0	1	1	0	0	0	0	0	0	0	1	0	0	0	0	1	0	0	0	0	3	1	1		0	0	1	EPI5.5	0	1	1	0
142	44	0	0	1	1	2	2	50	1	0	0	0	0	1	1	1	0	0	1	0	1	0	0	0	0	0	0	1	0	0	0	0	2	0	0	0	0	3	1	1	0	0	0	1	EPI5.5	0	1	1	0
143	59	0	0	1	2	3	1			0	0	0	0		0	0	0	0	1	1	1	0	0	0	0	0	0	1	0	0	0	0	1	0	0	0	1	3	1	1	0	0	0	1	EPI 5,5	0	1	1	0
144	66	0	0	2	1	2	0	0	0	0	0	0	0	1	1	1	0	0	0	0	1	0	0	0	0	1	0	1	0	0	0	0	2	0	1	100	1	3	1	1	0	0	0	1	EPI 5,5	0	1	1	0
145	78	0	1	1	1	3	0	0	0	1	0	0	0		1	1	0	0	0	1	1	0	0	0	0	0	0	1	0	0	0	0	2	1	0	0	0	3	1	1	0	0	1	0	N	0	1	1	0
146	79	0	1	1	1	3	2	40	1	1	0	0	0	0	1	0	0	0	1	1	0	0	0	0	0	0	1	0	0	0	1	0	1	0			1	3	1	1	0	0	0	0	N	0	1	1	0
147	76	0	1	1	1	3	1	30	0	1	0	0	0	1	1	1	0	0	1	1	0	0	0	0	0	0	0	1	0	0	0	0	1	1	0	0	1	3	1	1		1	0
148	79	0	1	2	2	3	1			1	0	0	0		1	1	0	1	0	1	1	0	0	1	0	1	0	1	0	0	0	0	1	0	1	100	0	3	1	1	0	0	0	0	N	1	2	1	0
149	75	0	1	1	1	3	1			0	0	0	0		1	1	0	0	0	0	1	1	0	0	0	1	0	1	0	0	0	0	2	0	0	0	0	3	1	1	0	0	0	0	N	0	1	1	0
150	66	0	0	1	1	2	2	45	1	0	0	0	0	1	0	1	0	0	1	1	1	0	0	0	0	0	0	1	0	0	0	0	1	0	0	0	0	3	1	1	0	0	0	1	EPI 5,5	0	1	1	0
151	83	1	1	1	2	3	1			1	1	0	0		1	0	0	0	1	0	1	0	0	0	0	0	0	1	0	0	0	0	2	0	0	0	0	3	1	1	0	0	0	0	N	0	1	1	0
152	74	0	1	1	2	3	0	0	0	1	1	1	0		1	0	0	0	1	1	0	0	0	0	0	0	0	1	0	0	0	0	1	0	1	40	1	3	1	1	0	0	0	1	EPI 5,5	0	2	1	0
153	74	0	1	2	1	2	0	0	0	1	0	0	0		1	1	0	0	0	0	1	0	0	0	0	0	0	1	0	0	0	0	2	1			0	3	1	1	0	0	0	0	N	0	1	1	0
[truncated: 73 more columns]
